# Supplementary material for: Antagonizing S1P3 Receptor with Cell-Penetrating Pepducins in Skeletal Muscle Fibrosis
Source: Int J Mol Sci. 2021 Aug 17;22(16):8861. doi: 10.3390/ijms22168861 (PMC8396189; doi:10.3390/ijms22168861)
Supplement: Supplementary file 1 [file ijms-22-08861-s001.zip]

Archive with 1 entries (1 files):
- ijms-1323291-supplementary.pdf
